# Supplementary material for: Integrative scATAC-seq and scRNA-seq analyses map thymic iNKT cell development and identify Cbfβ for its commitment
Source: Cell Discov. 2023 Jun 20;9:61. doi: 10.1038/s41421-023-00547-x (PMC10279728; doi:10.1038/s41421-023-00547-x)
Supplement: Supplementary file 2 — Supplementary Table S1 [file 41421_2023_547_MOESM2_ESM.xlsx]

## Sheet: Key Resource Table
Supplementary Table
Key Resources Table
REAGENT or RESOURCE	SOURCE	IDENTIFIER
Antibodies and CD1d-tetramers
anti-mouse PBS57- CD1d tetramer PE	NIH Tetramer Core Facility	N/A
anti-mouse PBS57- CD1d tetramer Brilliant Violet 421	NIH Tetramer Core Facility	N/A
anti-mouse PBS57- CD1d tetramer APC	NIH Tetramer Core Facility	N/A
anti-mouse unloaded CD1d-tetramer PE	NIH Tetramer Core Facility	N/A
anti-mouse unloaded CD1d-tetramer Brilliant Violet 421	NIH Tetramer Core Facility	N/A
anti-mouse unloaded CD1d-tetramer APC	NIH Tetramer Core Facility	N/A
anti-TCRb PerCP/Cy5.5 (H57-597)	Biolegend	Cat# 109228
anti-TCRb Brilliant Violet 510 (H57-597)	Biolegend	Cat# 109234
anti-TCRVb8.1/8.2 PE (KJ16-133.18)	Biolegend	Cat# 118408
anti-TCRVb8.3 PE (1B3.3)	Biolegend	Cat# 156304
anti-TCRVb7 PE (TR310)	Biolegend	Cat# 118307
anti-PLZF PerCP/Cy5.5 (Mags.21F7)	Biolegend	Cat# 145808
anti-Slamf7 APC (4G2)	Biolegend	Cat# 152003
Anti-Ki-67 Alexa Fluor 700 (clone 16A18)	Biolegend	Cat# 652420
Anti-CD74 APC	Biolegend	Cat# 151003
anti-CD8 AF700 (53-6.7)	Biolegend	Cat# 100730
anti-CD8 PE (53-6.7)	eBioscience	Cat# 12-0081-83
anti-CD4 eFluor 450 (GK1.5)	eBioscience	Cat# 48-0041-82
anti-TCRb eFluor 450 (H57-597)	eBioscience(Thermo Fisher)	Cat# 48-5961-82
anti-CD24 eFluor 450 (M1/69)	eBioscience(Thermo Fisher)	Cat# 48-0242-82
anti-CD24 FITC (M1/69)	eBioscience(Thermo Fisher)	Cat# 11-0242-82
anti-Ly6d Brilliant Violet 421 (49-H4)	eBioscience(Thermo Fisher)	Cat# 48-5974-80
anti-CD5 Brilliant Violet 421 (53-7.3)	eBioscience(Thermo Fisher)	Cat# 48-0051-82
anti-CD6 (IM348) PE	eBioscience(Thermo Fisher)	Cat# 12-0061-80
anti-Egr2 APC (erongr2)	eBioscience(Thermo Fisher)	Cat# 17-6691-82
anti-RORgt PE-eF610 (B2D)	eBioscience(Thermo Fisher)	Cat# 61-698-82
anti-RORgt PE (B2D)	eBioscience(Thermo Fisher)	Cat# 12-6981-82
anti-T-bet eFluor 660 (eBio4B10)	eBioscience(Thermo Fisher)	Cat# 50-5825-82
anti-Slamf4 APC (eBio244F4)	eBioscience(Thermo Fisher)	Cat# 17-2441-80
anti-GZMA eFluor 450 (GzA-3G8.5)	eBioscience(Thermo Fisher)	Cat# 48-5831-80
Anti-CD45.1 APC/eFluor (clone A20)	eBioscience(Thermo Fisher)	Cat# 47-0453-82
anti-CD45.2 PE (104)	eBioscience(Thermo Fisher)	Cat# 12-0454-82
Anti- CD45.2 PerCP/Cyanine5.5 (clone 104)	eBioscience(Thermo Fisher)	Cat# 45-0454-82
anti-Nur77 (12.14)	Invitrogen	Cat# 12-5965-82
anti-Id2 Brilliant Violet 421 (ILCID2)	Invitrogen	Cat# 48-9475-80
anti-Cbfβ	Invitrogen	Cat# PA5-35322
anti-Aqp3	Invitrogen	Cat# PA5-78811
anti-TCRb FITC (H57-597)	TONBO biosciences	Cat# 35-5961-U500
anti-NK1.1 PE-Cy7 (PK136)	TONBO biosciences	Cat# 60-5941-U100
anti-NK1.1 APC (PK136)	TONBO biosciences	Cat# 20-5941-U100
anti-IL7R APC (A7R34)	TONBO biosciences	Cat# 20-1271-U100
Anti-Mouse CD4 FITC (clone GK1.5)	TONBO biosciences	Cat# 35-0041-U500
Anti- CD45.1 FITC (clone A20)	TONBO biosciences	Cat# 35-0453-U500
anti-CD45.1 APC (A20)	TONBO biosciences	Cat# 20-0453-U100
Anti- CD45.2 FITC (clone 104)	TONBO biosciences	Cat# 35-0454-U500
anti-CD44 APC-Cy7 (IM7)	TONBO biosciences	Cat# 25-0441-U100
Chemicals, peptides, and recombinant proteins
Phosphate-Buffered Saline (PBS), 10X	Corning Inc.	Cat# 46-013-CM
Brefeldin A (1000X Solution)	eBioscience (Thermo Fisher)	Cat# 00-4506-51
Monensin (1000X Solution)	eBioscience (Thermo Fisher)	Cat# 00-4505-51
Fetal Bovine Serum (FBS)	HyClone	Cat# SH30071.03
EDTA, 0.5M Sterile Solution, Biotechnology Grade	VWR Life Science	Cat# E177
RPMI-1640 Medium with L-Glutamine and Sodium Bicarbonate, Liquid, Sterile-Filtered	Sigma-Aldrich	Cat# R8758
Penicillin-Streptomycin	Sigma-Aldrich	Cat# P4333
Anti-FcγRII/III antibody (clone 2.4G2)	BD Biosciences	Cat# 553142
Foxp3 / Transcription Factor Staining Buffer Set	eBioscience	Cat# 00-5523-00
Bovine serum albumin (BSA)	Thermo Fisher Scientific	Cat# B14
2-Mercaptoethanol	Gibco	Cat# 21985-023
Sodium Pyruvate (100 mM)	Gibco	Cat# 11360-070
MEM Non-Essential Amino Acids (100X)	Gibco	Cat# 11140-050
Phorbol-12-Myristate-13-Acetate (PMA)	MP Biomedicals	Cat# 16561-29-8
FastStart Universal SYBR Green Master (Rox)	Roche	Cat# 4913914001
Critical commercial assays
Anti-PE microBeads	MACS Miltenyi Biotec	Cat# 130-048-801
GenElute Total RNA Purification Kit	Sigma Aldrich	Cat# RNB100
High Capacity cDNA Reverse Transcription Kit	Applied Biosystems	Cat# 4368814
Deposited data
Single cell RNA-seq data	This paper	GEO: GSE130184
single cell ATAC-seq data	This paper	GEO: GSE141825
Single cell RNA-seq data	Krovi et al.	GEO: GSE152786
Experimental models: organisms/strains
Mouse: Cd4Cre	Jackson Laboratory	Strain #022071
Mouse: B6	Jackson Laboratory	Strain #002014
Mouse:rec-Va14Tg	(Thapa P, et al. 2013)	NA
Mouse: Cbfβfl/fl	(Egawa T, et al. 2008)	NA
Material, Software and Algorithms
QuantStudio 7 Flex Real-Time PCR System	ThermoFisher Scientific	NA
MACS Cell Separation	MACS Miltenyi Biotec	NA
BD FACSCelesta	BD Bioscience	NA
BD FACSAria II	BD Bioscience	NA
FlowJo v10.5.3	BD Bioscience	NA
Ingenuity Pathway Analysis (IPA) v42012434	Qiagen	NA
GraphPad Prism v8.4.3	Graphpad software	NA
R Cell Ranger v2.0.1	10X Genomics, Pleasanton, CA	NA
R Cell Ranger ATAC v1.0.1	10X Genomics, Pleasanton, CA	NA
R Seurat package	https://satijalab.org/seurat/	NA
R Signac package	https://satijalab.org/signac/	NA
R Monocle v. 2.99.3	http://cole-trapnell-lab.github.io/monocle-release/monocle3/	NA
